# Supplementary material for: Probiotics in Irritable Bowel Syndrome: An Umbrella Review of 27 Systematic Reviews on Methodological Quality and Certainty of Evidence
Source: J Clin Med. 2026 Feb 25;15(5):1727. doi: 10.3390/jcm15051727 (PMC12985868; doi:10.3390/jcm15051727)
Supplement: Supplementary file 1 [file jcm-15-01727-s001.zip]

Archive with 11 entries (10 files):
- Supplementary Material/
- Supplementary Material/FIGURE S1 .png
- Supplementary Material/Table S1.docx
- Supplementary Material/Table S2.docx
- Supplementary Material/Table S3.docx
- Supplementary Material/Table S4.docx
- Supplementary Material/Table S5.docx
- Supplementary Material/Table S6.docx
- Supplementary Material/Table S7.docx
- Supplementary Material/Table S8.docx
- Supplementary Material/Table S9 PRISMA_2020_checklist.docx
